# Supplementary material for: Comparative Assessment of Lignan Profiling and Biological Activities of Schisandra henryi Leaf and In Vitro PlantForm Bioreactor-Grown Culture Extracts
Source: Pharmaceuticals (Basel). 2024 Mar 29;17(4):442. doi: 10.3390/ph17040442 (PMC11053505; doi:10.3390/ph17040442)
Supplement: Supplementary file 1 [file pharmaceuticals-17-00442-s001.zip]

Archive with 1 entries (1 files):
- pharmaceuticals-2903952-supplementary.pdf
